# Supplementary material for: Recyclable, Antibacterial, Isoporous Through-Hole Membrane Air Filters with Hydrothermally Grown ZnO Nanorods
Source: Nanomaterials (Basel). 2021 Dec 13;11(12):3381. doi: 10.3390/nano11123381 (PMC8707457; doi:10.3390/nano11123381)
Supplement: Supplementary file 1 [file nanomaterials-11-03381-s001.zip]

Archive with 1 entries (1 files):
- nanomaterials-1481523 supplementary.pdf
